# Supplementary material for: Spatiotemporal changes in influenza A virus prevalence among wild waterfowl inhabiting the continental United States throughout the annual cycle
Source: Sci Rep. 2022 Jul 29;12:13083. doi: 10.1038/s41598-022-17396-5 (PMC9338306; doi:10.1038/s41598-022-17396-5)
Supplement: Supplementary file 2 — Supplementary Information 2. [file 41598_2022_17396_MOESM2_ESM.zip]

Archive with 30 entries (30 files):
- GIF/American Black Duck.gif
- GIF/American Wigeon.gif
- GIF/Blue-winged Teal.gif
- GIF/Brant.gif
- GIF/Bufflehead.gif
- GIF/Cackling Goose.gif
- GIF/Canada Goose.gif
- GIF/Canvasback.gif
- GIF/Cinnamon Teal.gif
- GIF/Common Eider.gif
- GIF/Common Goldeneye.gif
- GIF/Gadwall.gif
- GIF/Greater Scaup.gif
- GIF/Greater White-fronted Goose.gif
- GIF/Green-winged Teal.gif
- GIF/Hooded Merganser.gif
- GIF/Lesser Scaup.gif
- GIF/Long-tailed Duck.gif
- GIF/Mallard.gif
- GIF/Mottled Duck.gif
- GIF/Mute Swan.gif
- GIF/Northern Pintail.gif
- GIF/Northern Shoveler.gif
- GIF/Redhead.gif
- GIF/Ring-necked Duck.gif
- GIF/Ross's Goose.gif
- GIF/Ruddy Duck.gif
- GIF/Snow Goose.gif
- GIF/Tundra Swan.gif
- GIF/Wood Duck.gif
