# Supplementary material for: Spatiotemporal changes in influenza A virus prevalence among wild waterfowl inhabiting the continental United States throughout the annual cycle
Source: Sci Rep. 2022 Jul 29;12:13083. doi: 10.1038/s41598-022-17396-5 (PMC9338306; doi:10.1038/s41598-022-17396-5)
Supplement: Supplementary file 3 — Supplementary Information 3. [file 41598_2022_17396_MOESM3_ESM.zip]

Archive with 31 entries (30 files):
- SupplementaryMaterials3/
- SupplementaryMaterials3/American Black Duck.png
- SupplementaryMaterials3/American Wigeon.png
- SupplementaryMaterials3/Blue-winged Teal.png
- SupplementaryMaterials3/Brant.png
- SupplementaryMaterials3/Bufflehead.png
- SupplementaryMaterials3/Cackling Goose.png
- SupplementaryMaterials3/Canada Goose.png
- SupplementaryMaterials3/Canvasback.png
- SupplementaryMaterials3/Cinnamon Teal.png
- SupplementaryMaterials3/Common Eider.png
- SupplementaryMaterials3/Common Goldeneye.png
- SupplementaryMaterials3/Gadwall.png
- SupplementaryMaterials3/Greater Scaup.png
- SupplementaryMaterials3/Greater White-fronted Goose.png
- SupplementaryMaterials3/Green-winged Teal.png
- SupplementaryMaterials3/Hooded Merganser.png
- SupplementaryMaterials3/Lesser Scaup.png
- SupplementaryMaterials3/Long-tailed Duck.png
- SupplementaryMaterials3/Mallard.png
- SupplementaryMaterials3/Mottled Duck.png
- SupplementaryMaterials3/Mute Swan.png
- SupplementaryMaterials3/Northern Pintail.png
- SupplementaryMaterials3/Northern Shoveler.png
- SupplementaryMaterials3/Redhead.png
- SupplementaryMaterials3/Ring-necked Duck.png
- SupplementaryMaterials3/Ross's Goose.png
- SupplementaryMaterials3/Ruddy Duck.png
- SupplementaryMaterials3/Snow Goose.png
- SupplementaryMaterials3/Tundra Swan.png
- SupplementaryMaterials3/Wood Duck.png
